# Supplementary material for: Unraveling the Mechanism of Purple Leaf Formation in Brassica napus by Integrated Metabolome and Transcriptome Analyses
Source: Front Plant Sci. 2022 Jul 12;13:945553. doi: 10.3389/fpls.2022.945553 (PMC9315442; doi:10.3389/fpls.2022.945553)
Supplement: Supplementary file 2 [file Table_2.XLSX]

## Sheet: Sheet1
Supplementary Table S2 The classification and quantification results of all detected metabolites.
NO.	Index	Compounds	Molecular Weight (Da)	RT	Class	GLT1	GLT2	GLT3	RGLT1	RGLT2	RGLT3	PLT1	PLT2	PLT3	cpd_ID	kegg_map
1	Cya-3-O-xyl	Cyanidin-3-O-xyloside	419.098	7.74	Cyanidin	0.00778	0.00651	0.00541	0.0071	0.00731	0.00617	0.00879	0.00884	0.00964	-	--
2	Pet-3-O-sam	Petunidin-3-O-sambubioside	611.161	6.56	Petunidin	0.311	0.365	0.36	0.283	0.291	0.395	0.208	0.225	0.276	-	--
3	Del-3-O-glu	Delphinidin-3-O-glucoside	465.103	4.49	Delphinidin	24.6	24.1	24.7	25.5	24.5	24	21.8	22.9	20.3	C12138	ko00942
4	Fla_naringenin-7-O-glu	Naringenin-7-O-glucoside	434.121	9.20	Flavonoid	2.46	2.99	2.39	2.43	2.47	2.38	1.42	1.47	1.55	-	--
5	Pet-3-O-gal	Petunidin-3-O-galactoside	479.119	5.85	Petunidin	32.1	33.3	30.2	61.8	51.2	47.4	40.4	43.2	24.6	-	--
6	Cya-3-O-5-O-(6-O-coumaryl)-diglu	Cyanidin-3-O-5-O-(6-O-coumaryl)-diglucoside	757.198	10.45	Cyanidin	0.123	0.114	0.11	1.53	2.25	2.5	3.29	3.86	4.05	-	--
7	Peo-3-O-glu	Peonidin-3-O-glucoside	463.124	7.32	Peonidin	0.0053	0.00339	0.00369	0.0345	0.0468	0.0661	0.0341	0.0351	0.0441	C12141	ko00942
8	Del-3-sam-5-glu	Delphinidin-3-O-sambubioside-5-O-glucoside	759.198	2.95	Delphinidin	0.0863	0.0872	0.0838	0.0889	0.0862	0.0868	0.0816	0.0827	0.0856	C20494	ko00942
9	Cya-3-sam-5-glu	Cyanidin-3-O-sambubioside-5-O-glucoside	743.203	4.18	Cyanidin	N/A	N/A	N/A	0.0193	0.0239	0.0189	0.0665	0.0733	0.0612	C20493	ko00942
10	Mal-3-O-gal	Malvidin-3-O-galactoside	493.135	7.40	Malvidin	0.0209	0.0148	0.0155	0.0233	0.0181	0.0127	0.0187	0.0223	0.0135	-	--
11	Cya-3-(6-caf)-glu	Cyanidin-3-(6-caffeoyl)-glucoside	611.14	9.54	Cyanidin	0.291	0.323	0.377	0.598	0.319	0.433	0.655	0.422	0.459	-	--
12	Cya-3-O-(coumaryl)-glu	Cyanidin-3-O-(coumaryl)-glucoside	595.145	11.24	Cyanidin	0.118	0.113	0.109	1.1	2.11	1.97	4.22	4.42	5.01	-	--
13	Fla_naringenin	Naringenin	272.068	12.56	Flavonoid	0.112	0.0792	0.0942	0.0694	0.0727	0.0929	0.0382	0.037	0.0374	-	--
14	Peo-3-O-ara	Peonidin-3-O-arabinoside	433.113	7.74	Peonidin	0.00101	0.00337	0.00185	0.00479	0.00498	0.00228	0.00479	0.006	0.00668	-	--
15	Cya-3-O-rut-5-O-glu	Cyanidin-3-rutinoside-5-glucoside	757.219	4.00	Cyanidin	0.11	0.11	0.109	0.113	0.113	0.111	0.114	0.113	0.109	C12646	ko00942
16	Pel-3-O-gal	Pelargonidin-3-O-galactoside	433.113	5.94	Pelargonidin	0.154	0.15	0.157	0.145	0.144	0.149	0.144	0.137	0.135	-	--
17	Peo-3-O-(6-O-p-coumaryl)-glu	Peonidin-3-O-(6-O-p-coumaryl)-glucoside	609.161	11.22	Peonidin	0.114	0.112	0.109	0.127	0.128	0.132	0.127	0.123	0.13	-	--
18	Pet-3-O-(6-O-malonyl)-glu	Petunidin-3-O-(6-O-malonyl-beta-D-glucoside)	565.119	8.68	Petunidin	0.181	0.171	0.169	0.209	0.209	0.22	0.193	0.179	0.176	-	--
19	Cya-3-(6-caf-sop)-5-glu	Cyanidin-3-(6-caffeylsophoroside)-5-glucoside	935.246	9.24	Cyanidin	N/A	N/A	N/A	0.2	0.229	0.224	0.473	0.478	0.423	-	--
20	Cya-3-O-sop	Cyanidin-3-O-sophoroside	611.161	4.92	Cyanidin	N/A	N/A	N/A	5.42	8.3	10.4	9.33	9.74	11.3	C16306	ko00942
21	Del-3-rut-5-glu	Delphinidin-3-rutinoside-5-glucoside	773.214	4.71	Delphinidin	0.109	0.11	0.108	0.114	0.117	0.117	0.12	0.118	0.123	-	--
22	Pel-3-O-sop	Pelargonidin-3-O-sophoroside	595.166	5.80	Pelargonidin	0.11	0.114	0.106	0.173	0.182	0.168	0.178	0.185	0.18	C16305	ko00942
23	Peo-3,5-O-diglu	Peonidin-3,5-O-diglucoside	625.177	5.57	Peonidin	N/A	N/A	N/A	0.0126	0.0162	0.0152	0.0636	0.0649	0.0584	-	--
24	Peo-triglu	Peonidin-3,5,3'-O-triglucoside	787.229	4.91	Peonidin	N/A	N/A	N/A	0.129	0.138	0.134	0.146	0.143	0.148	-	--
25	Cya-triglu	Cyanidin-3,5,3'-O-triglucoside	773.214	3.70	Cyanidin	N/A	N/A	N/A	26.7	34.4	33.6	64.2	65.1	62.8	-	--
26	Fla_kaempferol-3-O-rut	Kaempferol-3-O-rutinoside	594.159	10.47	Flavonoid	N/A	N/A	N/A	8.93	15.3	18	24.2	25.5	28.8	-	--
27	Pel-3-O-glu	Pelargonidin-3-O-glucoside	433.113	6.54	Pelargonidin	0.00528	0.00657	0.00567	0.00897	0.0102	0.0115	0.0104	0.0128	0.00803	C12137	ko00942,ko01100,ko01110
28	Peo-3-O-sop	Peonidin-3-O-sophoroside	625.177	6.46	Peonidin	N/A	N/A	N/A	0.15	0.167	0.177	0.165	0.162	0.167	-	--
29	Del-3-O-rut	Delphinidin-3-O-rutinoside	611.161	5.06	Delphinidin	0.0146	0.0151	0.0204	0.0163	0.0194	0.0169	0.0202	0.0192	0.0203	C16315	ko00942
30	Pel-3-O-5-O-(6-O-coumaryl)-diglu	Pelargonidin-3-O-5-O-(6-O-coumaryl)-diglucoside	741.202	11.12	Pelargonidin	N/A	N/A	N/A	0.111	0.113	0.112	0.128	0.131	0.124	C16349	ko00942
31	Pel-triglu	Pelargonidin-3,5,3'-O-triglucoside	757.218	4.42	Pelargonidin	N/A	N/A	N/A	0.142	0.137	0.127	0.184	0.195	0.154	-	--
32	Cya-3-O-sam	Cyanidin-3-O-sambubioside	581.151	5.56	Cyanidin	N/A	N/A	N/A	0.00871	0.012	0.0153	0.0339	0.0279	0.0342	C20490	ko00942
33	Mal-3-O-(6-O-malonyl)-glu	Malvidin-3-O-(6-O-malonyl-beta-D-glucoside)	579.134	10.18	Malvidin	N/A	N/A	N/A	N/A	N/A	N/A	0.118	0.114	0.118	-	--
34	Fla_dihydromyricetin	Dihydromyricetin	320.053	3.24	Flavonoid	N/A	N/A	N/A	N/A	N/A	N/A	0.285	0.279	0.258	-	--
35	Pel-3-O-rut-5-O-glu	Pelargonidin-3-rutinoside-5-glucoside	741.224	7.67	Pelargonidin	N/A	N/A	N/A	0.104	0.105	0.104	0.107	0.108	0.107	C12645	ko00942
36	Pel-3-(6-caf-sop)-5-glu	Pelargonidin-3-(6-caffeylsophoroside)-5-glucoside	919.25	9.99	Pelargonidin	N/A	N/A	N/A	N/A	N/A	N/A	0.105	0.104	0.103	-	--
37	Pel-3-O-sop-5-O-(malonyl)-glu	Pelargonidin-3-O-sophoroside-5-O-(malonyl)-glucoside	843.219	6.55	Pelargonidin	N/A	N/A	N/A	N/A	N/A	N/A	0.112	0.111	0.106	-	--
38	Peo-3-(caf-glucosyl-glu)-5-glu	Peonidin-3-(caffeoyl-glucosyl-glucoside)-5-glucoside	949.261	10.18	Peonidin	N/A	N/A	N/A	N/A	N/A	N/A	0.105	0.104	0.105	-	--
39	Pet-3-O-(coumaryl)-glu	Petunidin-3-O-(coumaryl)-glucoside	625.155	10.66	Petunidin	N/A	N/A	N/A	N/A	N/A	N/A	0.109	0.109	0.107	-	--
