# Supplementary material for: Unraveling the Mechanism of Purple Leaf Formation in Brassica napus by Integrated Metabolome and Transcriptome Analyses
Source: Front Plant Sci. 2022 Jul 12;13:945553. doi: 10.3389/fpls.2022.945553 (PMC9315442; doi:10.3389/fpls.2022.945553)
Supplement: Supplementary file 6 [file Table_6.XLSX]

## Sheet: Sheet1
Supplementary Table S6 KEGG enrichment analysis of the 32 overlapping DEGs
KEGG_A_class	KEGG_B_class	Pathway	out (7)	All (11877)	Pvalue	Qvalue	Pathway ID	Genes	K_IDs
Metabolism	Biosynthesis of other secondary metabolites	Flavonoid biosynthesis	2	73	0.000767066	0.00613653	ko00941	BnaC09g17150D;BnaC07g37670D	K13082+K05277	2
Metabolism	Metabolism of other amino acids	Glutathione metabolism	2	249	0.00857582	0.0343033	ko00480	BnaC09g40740D;BnaC05g01540D	K00799+K00799	2
Metabolism	Energy metabolism	Photosynthesis	1	121	0.0691883	0.184502	ko00195	BnaAnng04290D	K02639	1
Metabolism	Lipid metabolism	Glycerolipid metabolism	1	198	0.111046	0.222092	ko00561	BnaA03g52320D	K06118	1
Metabolism	Global and overview maps	Metabolic pathways	5	5342	0.152566	0.226064	ko01100	BnaC09g40740D;BnaA03g52320D;BnaC05g01540D;BnaC09g17150D;BnaC07g37670D	K00799+K06118+K00799+K13082+K05277	5
Metabolism	Carbohydrate metabolism	Amino sugar and nucleotide sugar metabolism	1	311	0.169548	0.226064	ko00520	BnaA03g52320D	K06118	1
Organismal Systems	Environmental adaptation	Plant-pathogen interaction	1	531	0.274034	0.313182	ko04626	BnaA03g20180D	K13448	1
Metabolism	Global and overview maps	Biosynthesis of secondary metabolites	2	2903	0.541103	0.541103	ko01110	BnaC09g17150D;BnaC07g37670D	K13082+K05277	2
