# Supplementary material for: Unraveling the Mechanism of Purple Leaf Formation in Brassica napus by Integrated Metabolome and Transcriptome Analyses
Source: Front Plant Sci. 2022 Jul 12;13:945553. doi: 10.3389/fpls.2022.945553 (PMC9315442; doi:10.3389/fpls.2022.945553)
Supplement: Supplementary file 7 [file Table_7.XLSX]

## Sheet: Sheet1
Supplementary Table S7 The correlation statistics of metabolites and DEGs.
Metabolites	class	Number of sssociation genes
Naringenin-7-O-glucoside	Favonoid	1598
Dihydromyricetin	Favonoid	1588
Pelargonidin-3-O-sophoroside-5-O-(malonyl)-glucoside	Pelargonidin	1584
Petunidin-3-O-(coumaryl)-glucoside	Petunidin	1581
Pelargonidin-3-(6-caffeylsophoroside)-5-glucoside	Pelargonidin	1580
Peonidin-3-(caffeoyl-glucosyl-glucoside)-5-glucoside	Peonidin	1578
Malvidin-3-O-(6-O-malonyl-beta-D-glucoside)	Malvidin	1576
Cyanidin-3-O-(coumaryl)-glucoside	Cyanidin	1520
Naringenin	Favonoid	1438
Peonidin-3,5-O-diglucoside	Peonidin	1393
Pelargonidin-3-O-glucoside	Pelargonidin	1366
Cyanidin-3-O-sambubioside-5-O-glucoside	Cyanidin	1238
Cyanidin-3-O-sambubioside	Cyanidin	1159
Cyanidin-3-O-5-O-(6-O-coumaryl)-diglucoside	Cyanidin	1140
Delphinidin-3-rutinoside-5-glucoside	Delphinidin	1097
Petunidin-3-O-sambubioside	Petunidin	1043
Pelargonidin-3-O-sophoroside	Pelargonidin	1005
Cyanidin-3-(6-caffeylsophoroside)-5-glucoside	Cyanidin	975
Cyanidin-3-O-xyloside	Cyanidin	963
Cyanidin-3,5,3'-O-triglucoside	Cyanidin	877
Kaempferol-3-O-rutinoside	Favonoid	870
Pelargonidin-3,5,3'-O-triglucoside	Pelargonidin	855
Cyanidin-3-O-sophoroside	Cyanidin	800
Pelargonidin-3-O-5-O-(6-O-coumaryl)-diglucoside	Pelargonidin	798
Peonidin-3,5,3'-O-triglucoside	Peonidin	777
Pelargonidin-3-rutinoside-5-glucoside	Pelargonidin	764
Peonidin-3-O-sophoroside	Peonidin	760
Pelargonidin-3-O-galactoside	Pelargonidin	601
Delphinidin-3-O-glucoside	Delphinidin	542
Peonidin-3-O-glucoside	Peonidin	500
Cyanidin-3-rutinoside-5-glucoside	Cyanidin	437
Peonidin-3-O-(6-O-p-coumaryl)-glucoside	Peonidin	347
Petunidin-3-O-galactoside	Petunidin	222
Peonidin-3-O-arabinoside	Peonidin	160
Petunidin-3-O-(6-O-malonyl-beta-D-glucoside)	Petunidin	151
Delphinidin-3-O-sambubioside-5-O-glucoside	Delphinidin	84
Cyanidin-3-(6-caffeoyl)-glucoside	Cyanidin	82
Delphinidin-3-O-rutinoside	Delphinidin	13
Malvidin-3-O-galactoside	Malvidin	1
