# Supplementary material for: Unraveling the Mechanism of Purple Leaf Formation in Brassica napus by Integrated Metabolome and Transcriptome Analyses
Source: Front Plant Sci. 2022 Jul 12;13:945553. doi: 10.3389/fpls.2022.945553 (PMC9315442; doi:10.3389/fpls.2022.945553)
Supplement: Supplementary file 8 [file Table_8.XLSX]

## Sheet: Sheet1
Supplementary Table S8 Gene IDs of the candidate genes in B. napus cv. Zhongshuang11(ZS11) genome V2.0.
Gene name	Darmor-bzh Genome	Arabidopsis thaliana	ZS11 genome
Structural genes in anthocyanin biosynthesis
DFR	BnaC09g17150D	AT5G42800	BnaC09T0215200ZS
ANS	BnaC07g37670D	AT4G22880	BnaC07T0445600ZS
Transport genes of anthocyanins
TT19	BnaA02g03440D	AT5G17220	BnaA02T0068400ZS
TT19	BnaC02g07110D	AT5G17220	BnaC02T0078600ZS
TT19	BnaA10g17440D	AT5G17220	BnaA10T0196600ZS
TT19	BnaC09g40740D	AT5G17220	BnaC09T0492500ZS
GST11	BnaC05g01540D	AT1G02920	BnaC05T0016900ZS
GST11	BnaC08g00080D	AT1G02920	BnaC08T0002800ZS
Regulatory genes (TFs)
CCA1	BnaA05g01050D	AT2G46830	BnaA05T0011000ZS
MYB73	BnaC01g01660D	AT4G37260	BnaC01T0018900ZS
LHY1	BnaC05g00840D	AT1G01060	BnaC05T0010100ZS
LHY1	BnaA10g00780D	AT1G01060	BnaA10T0008600ZS
MYBL2	BnaC06g32180D	AT1G71030	BnaC06T0377700ZS
WRKY44	BnaC04g08020D	AT2G37260	BnaC04T0093500ZS
bHLH160	BnaA07g29170D	AT1G71200	BnaA07T0323900ZS
NAC036	BnaA07g03200D	AT2G17040	BnaA07T0032200ZS
